# Supplementary material for: Microbial Diversity Drives Decomposition More than Advantage of Home Environment—Evidence from a Manipulation Experiment with Leaf Litter
Source: Microorganisms. 2025 Feb 6;13(2):351. doi: 10.3390/microorganisms13020351 (PMC11858187; doi:10.3390/microorganisms13020351)
Supplement: Supplementary file 1 [file microorganisms-13-00351-s001.zip]

Archive with 1 entries (1 files):
- microorganisms-3403845-supplementary.pdf
